# Supplementary material for: Developing a National-Scale Exposure Index for Combined Environmental Hazards and Social Stressors and Applications to the Environmental Influences on Child Health Outcomes (ECHO) Cohort
Source: Int J Environ Res Public Health. 2023 Jul 10;20(14):6339. doi: 10.3390/ijerph20146339 (PMC10379099; doi:10.3390/ijerph20146339)
Supplement: Supplementary file 1 [file ijerph-20-06339-s001.zip]

Archive with 1 entries (1 files):
- ijerph-2446061-supplementary.pdf
